# Supplementary material for: Loss of Kmt2c/d promotes gastric cancer and confers vulnerability to mTORC1 and PD-1 inhibition
Source: J Clin Invest. 2026 May 12;136(14):e194462. doi: 10.1172/JCI194462 (PMC13367975; doi:10.1172/JCI194462)
Supplement: Supplemental table 1 [file jci-136-194462-s298.xlsx]

## Sheet: Sheet1
	Table S1. Tissue collection timepoint.
	Time point	TY	TC	TD	TCD	TP	TPC	TPD	TPCD
	3-week	n=6			n=4	n=7			n=5
	6-week	n=7			n=6	n=10	n=6	n=8	n=16
	6-month				n=14		n=7	n=10
	12-month		n=10	n=10
