# Supplementary material for: Loss of Kmt2c/d promotes gastric cancer and confers vulnerability to mTORC1 and PD-1 inhibition
Source: J Clin Invest. 2026 May 12;136(14):e194462. doi: 10.1172/JCI194462 (PMC13367975; doi:10.1172/JCI194462)
Supplement: Supplemental table 3 [file jci-136-194462-s300.xlsx]

## Sheet: Sheet1
	Table_S3._List_of_quantitative_PCR_primers
		Forward 5'-3'	Reverse 5'-3'
	Kmt2c	TGTTCACAGTGTGGTCAATGTT	GAGGGTCTAGGCAGTAGGTATG
	Kmt2d	GTGGCTGTTCCACACCCAG	AGCTTGAGCTTCTCAGCATCG
