# Supplementary material for: Loss of Kmt2c/d promotes gastric cancer and confers vulnerability to mTORC1 and PD-1 inhibition
Source: J Clin Invest. 2026 May 12;136(14):e194462. doi: 10.1172/JCI194462 (PMC13367975; doi:10.1172/JCI194462)
Supplement: Supporting data values [file jci-136-194462-s301.xlsx]

## Sheet: Sheet1
Figure 1B		Stomach		Colorectal		Endometrial			Figure 1C	Stomach		Colorectal		Endometrial			Figure 2C	Weeks	TPCD	TY	TP	TCD		Figure 2D	TY	TP	TCD	TPCD		Figure 2G	Week	Stages		Figure 4E	Genotype	TPCD	Neck/Stem	TCD #1	TCD #2	Pit	Parietal	Chief	Enteroendocrine cells	Tuft cells		Figure 5D	Samples	Clusters	Ratio
		Truncation and splice mutations (putative driver)	Other mutations	Truncation and splice mutations (putative driver)	Other mutations	Truncation and splice mutations (putative driver)	Other mutations			MSI	MSS	MSI	MSS	MSI	MSS			10		0					0.141	0.273	0.51	0.723			4	T1			TY	0.212675	35.0276	4.27478	0.127605	15.5253	14.7597	10.9953	18.4177	0.659294			CAG	Crypt	21.2443
	KMT2C	9.55631	7.84983	0	5.21327	2.77778	5			39.4333	1.7	14.0333	0.766667	41.4667	0.933333			10		0					0.108	0.336	0.436	0.654			3.5	T1			TP	0.0985222	41.7824	4.70219	0.107479	28.5177	5.70533	10.0134	8.28482	0.788177			CAG	Pit	60.9653
	KMT2D	16.041	7.16723	1.89573	2.8436	2.22222	7.22222			11.8	112.267	20.5333	0.666667	38.2	3.26667			10		0					0.135	0.329	0.481	0.589			4.2	T1			TCD	2.32698	9.83464	36.3515	26.5702	3.46713	11.5415	6.37418	3.2271	0.306708			CAG	Enteroendocrine cells	17.2589
	KMT2A	2.04778	10.2389	0.947867	4.73934	1.94444	4.16667			41.7667	0.866667	23.0667	1.86667	225.867	0.833333			10		0					0.131		0.442	0.64			3.5	T1			TPCD	93.9367	0.244093	0.302675	4.39367	0.00976372	0.0292912	0	0.917789	0.165983			CAG	IM and GC cells	0.531385
	KMT2B	4.43686	7.16723	1.4218	4.2654	3.33333	6.94444			29	2.16667	14.4333	2.06667	27.8667	2.16667			10		0							0.492				6.2	T2															DGC	Crypt	25.7001
	SETD1A	1.36519	4.43686	0	4.2654	0	6.38889			30.4667	6	15.7667	2.46667	240.967	1.1			10		0											4	T2															DGC	Pit	51.5357
	SETD1B	0	0.682594	0.947867	0	0.555556	5.27778			23.2	2.53333	6.43333	2.66667	308.433	1.5			10		0											4.2	T2															DGC	Enteroendocrine cells	7.85908
	KDM6A	1.36519	4.77816	0	0.473934	0.833333	3.05556			53.8	1.5	8.3	3.36667	350.467	1.73333			10		0				Figure 2E	TY	TP	TCD	TPCD			6	T2															DGC	IM and GC cells	14.9051
	ARID1A	26.6212	5.80205	5.21327	4.2654	20.2778	3.61111			18.2	2.66667	24.6667	3.23333	190.267	1.36667			10		0					384.194	486.18	528.552	962.862			2	T2															EGC	Crypt	0.362882
	SETD2	3.07167	4.09556	1.4218	4.73934	1.38889	4.72222			41.3333	1.23333	45.5333	2.7	23.9333	1.4			10		0					349.972	548.064	699.59	1115.07			7	T2															EGC	Pit	0.155521
	EZH2	0	3.07167	0	1.89573	1.11111	3.05556			33.5333	42.2333	32.4	0.933333	232.633	1.06667			10			0				363.976	447.774	437.866	1185.1			4.2	T3															EGC	Enteroendocrine cells	11.1457
	TET1	2.38908	5.80205	1.4218	6.63507	0.555556	6.66667			8.5	0.933333	50.0667	1.23333	129.033	1.1			10			0				324.826	430.262	715.034	1137.42			9	T3															EGC	IM and GC cells	88.3359
	TET2	0.682594	2.73037	0.947867	1.4218	1.11111	2.77778			29.5	7.2	28.6333	1.8	299.133	1.33333			10			0				342.096	488.272					7	T3															IGC	Crypt	12.524
	TNC	1.36519	8.19113	0.947867	6.63507	0.833333	3.88889			14.1667	84	21.1333	1.43333	274.433	2.4			10			0				334.748	521.242					7	T3															IGC	Pit	22.1971
	FN1	2.04778	5.80205	1.4218	6.16114	2.5	4.16667			35.2	4.06667	12.9333	1.43333	24.2333	1.16667			10			0										7	T3															IGC	Enteroendocrine cells	3.20207
	DMD	3.07167	14.3345	3.79147	11.3744	2.77778	7.77778			21.8667	4.9	22.3	1.3	52.3667	2.36667			10			0										4.2	T3															IGC	IM and GC cells	62.0767
										43.6333	4.43333	64.9333	1.53333	27.1667	1.8			10			0																										IM	Crypt	14.1842
										44.1333	218.167	26.1667	2.73333	40.0333	2.83333			10			0																										IM	Pit	17.0422
										21.1333	5.4	43.5	1.53333	246.967	0.833333			10			0																										IM	Enteroendocrine cells	8.31695
										51.0667	4.46667	23.0667	2.53333	48.1	1.53333			10			0																										IM	IM and GC cells	60.4567
										27.1	2.56667	30.3333	1.93333	260.733	2.1			10			0																										MixGC	Crypt	32.0433
										9.1	1.16667	97.9	1.2	199.533	1.06667			10				0																									MixGC	Pit	10.9907
										27.2667	3.53333	107.9	1.73333	44.4333	2.3			10				0																									MixGC	Enteroendocrine cells	13.6223
										49.8333	2.23333	11.2	1.06667	45.3333	1.5			10				0																									MixGC	IM and GC cells	43.3437
										36.0667	1	15.9333	10.8667	58.9667	1			10				0																									NAG	Crypt	19.403
										30.5333	4.5	29.3	1.53333	32.0333	1.8			10				0																									NAG	Pit	71.0222
										39.1667	3	123.633	1.03333	171.967	1.86667			10				0																									NAG	Enteroendocrine cells	7.32188
										25.5333	6.76667	10.2	2.16667	6.8	3.53333			10				0																									NAG	IM and GC cells	2.25289
										32.6667	2	218.8	1.46667	7.36667	2.46667			10				0																									TCD	Crypt	79.8902
										44.9667	0.033333	12.9667	0.966667	16.9667	1.3			10				0																									TCD	Pit	16.2538
										15.4333	1.36667	20.1	1	10.1333	1.4			4.4	1																												TCD	Enteroendocrine cells	2.26269
										11.4333	0.533333	41.1667	3.2	6.6	1.46667			4.4	1																												TCD	IM and GC cells	1.59325
										28.2	2	30.3667	1.63333	6.86667	0.9			4.6	1																												TP	Crypt	49.0987
										28.8667	5.13333	62	1.26667	9.76667	1.4			4.7	1																												TP	Pit	42.3639
										20.8	4.23333	524.7	1.06667	5.46667	0.633333			4.7	1																												TP	Enteroendocrine cells	8.25038
										35.1	4.6	30.3333	4.23333	11.9	0.866667			5.1	1																												TP	IM and GC cells	0.28697
										33.5667	3.93333		4.4	12.4333	1.36667			5.1	1																												TPCD	Crypt	1.96347
										15.5667	1.56667		1.96667	5.93333	0.966667			5.1	1																												TPCD	Pit	1.983
										47.9333	4.43333		2.23333	9.83333	1.5			5.1	1																												TPCD	Enteroendocrine cells	0.908469
										19.4667	5.6		2.1	6.86667	0.933333			5.1	1																												TPCD	IM and GC cells	95.1451
										9	1.5		1.86667	15.8	1.06667			2.8	1																												TY	Crypt	52.5644
										53.8333	4.76667		3.06667	12.6	1			3.6	1																												TY	Pit	28.7934
										42.7667	2.9		3.3	4.33333	1.7			6	1																												TY	Enteroendocrine cells	18.4507
										43.1667	1.53333		3.2	17.1333	1.3			8.8	1																												TY	IM and GC cells	0.19153
										36	3.63333		2.16667	6.43333	1.36667
										10.1333	4.4		1.76667	9.43333	1.33333
										27.2333	3.83333		1.86667	14.6667	1.76667
										13.6333	6.1		3.73333	6.93333	0.766667
										40.2333	0.866667		4.53333	11.7667	3.2
										28.5333	1.4		2.6	6.53333	0.9
										16.4	2		2.73333	6.06667	1.6
										45.3333	7.43333		2.66667	17.5333	0.7
										37.5333	0.666667		3.4	12.9333	1.3
										23.1333	0.7		4.6	10.5667	1.16667
										46.9667	5.16667		3.13333	17.8667	1.66667
										44.3333	1.93333		3.63333	7.63333	1.3
										23.7333	5.93333		1.96667	10.7667	1.33333
										23.2667	2.93333		2.93333	3.66667	1.23333
										34.7667	0.5		2.4	11.1333	1.23333
										43.0333	2.5		3.53333	14.0667	1
										37.7	2.03333		2.63333	7.2	1.8
										27.9667	3.36667		2.43333	5.4	1.4
										19.4	1.3		3.8	7.73333	1.43333
										36.2	3.7		3.66667	8.8	1.66667
											2.1		3.7	11.3667	2.16667
											8.73333		1.73333	9.7	1.73333
											1.73333		1.56667	7.66667	1.56667
											93.6333		1.13333	15.2	0.833333
											3.3		3.13333	4	0.866667
											3.53333		2.83333	9.36667	1.43333
											1.13333		2.26667	7.96667	0.9
											2.36667		3.26667	9.8	0.8
											1.9		1.66667	9.23333	1.96667
											3.26667		3.4	13.9667	1.26667
											4.36667		4.1	9.6	1.5
											174		3.76667	6.4	1.5
											1.93333		3.3	12.0667	1.53333
											4.03333		2.36667	12.7333	1.46667
											2.9		3.36667	9.06667	2.83333
											5		3.83333	5.53333	1.66667
											4.3		2.5	17.5	1.2
											0.5		2.8	9.26667	1.3
											2.4		2.33333	18.5667	1.36667
											3.03333		3.46667	5.7	1.7
											1.8		2.33333	6.76667	1.46667
											4.7		4.3	11.8667	0.866667
											1.63333		3.1	5.3	1.16667
											4.33333		3.03333	14.5333	2.1
											0.7		2	10.1667	1.1
											0.666667		3.43333	4.5	0.5
											4.1		4.86667	8.3	2.26667
											0.3		1.93333	11.8667	0.9
											1.96667		1.86667	5.66667	2.6
											1.06667		1.03333	7.06667	1.7
											2.46667		4.63333		1.3
											0.966667		1.56667		1.56667
											1.36667		2.43333		1.23333
											2.4		0.833333		1.83333
											4.4		2.26667		1.1
											5.9		0.766667		2.6
											3.03333		1		1.23333
											3.63333		1.76667		1.73333
											56.3333		5.1		0.933333
											2.56667		1.6		1.16667
											2.56667		1.7		2.5
											1.3		2.83333		1.93333
											4.4		4.9		1.26667
											1.56667		1.53333		1.36667
											1.13333		2.56667		1.43333
											2.76667		3.2		1.2
											5.16667		1.63333		2.2
											4.43333		2.66667		1.36667
											2.36667		2.16667		1.26667
											1.43333		2.96667		1
											7.43333		1.63333		2.43333
											2.96667		2.1		1.5
											2.46667		3.83333		1.03333
											6.9		4.56667		1.16667
											1.26667		3.66667		1.86667
											2.16667		3.43333		1.23333
											7.23333		3.46667		1.2
											2.8		2.2		2.03333
											5.2		1.53333		2.26667
											2.16667		1.9		2.36667
											6.83333		1.16667		1.7
											5.93333		0.8		1.56667
											76.5667		2.86667		1.33333
											2.26667		1.06667		1.56667
											4.06667		1.4		1.26667
											1.5		0.866667		1.6
											1.86667		1.06667		0.933333
											5.23333		1.2		1.03333
											4.16667		0.966667		3.13333
											3.66667		1.76667		1.06667
											3.3		0.966667		0.933333
											2.8		1.66667		1.26667
											4.7		1.73333		1.43333
											3.13333		2		1.43333
											1.23333		1.13333		1.46667
											1.86667		1.86667		1.86667
											5.63333		1.8		0.866667
											2.93333		2.53333		1.2
											1.5		2.6		1.66667
											3.8		1.2		2.23333
											4.4		1.53333		1.46667
											5.1		1.5		1.3
											2.53333		2.23333		2.06667
											2.66667		1.3		1.56667
											2.6		1.7		1.73333
											127.067		4.26667		1.33333
											2.56667		2.4		2.9
											3.26667		2.46667		1.8
											4.4		2.56667		1.9
											4.4		1.8
											1.96667		3.2
											3.13333		2.03333
											3.56667		2
											6.76667		2.9
											4.43333		2.56667
											2.76667		2.66667
											1.66667		2.63333
											1.9		1.6
											2.36667		3.4
											2.06667		2.43333
											2.93333		2.83333
											4.46667		3
											5.93333		2.76667
											6.5		4.26667
											4.06667		2.13333
											2.6		2.8
											4.8		1.4
											2.63333		1.73333
											7.53333		1.86667
											3.63333		6.5
											5		4.2
											2.33333		5.56667
											0.8		1.8
											1.63333		1.33333
											1.6		3.06667
											1.56667		3.26667
											2.9		2.26667
											8.03333		2.03333
											6.5		2.36667
											2.26667		5.7
											8.73333		1.5
											2.33333		3.63333
											5.33333		2.26667
											5.3		3.73333
											2.53333		3.56667
											1.8		2.76667
											7.03333
											2.66667
											2
											3.63333
											0.033333
											0.166667
											3.33333
											2.46667
											3.1
											2.26667
											2.53333
											3.56667
											2.13333
											4.03333
											5.73333
											2.96667
											1.93333
											1.33333
											2.93333
											2.46667
											4.13333
											2.36667
											3.93333
											5
											55.2333
											51
											1.8
											4.9
											4.76667
											7.93333
											2.43333
											4.9
											2.26667
											3.2
											3.33333
											4.6
											3.43333
